# Supplementary material for: Catalyst- and solvent-free approach to 2-arylated quinolines via [5 + 1] annulation of 2-methylquinolines with diynones
Source: RSC Adv. 2018 Jan 25;8(9):4584–7. doi: 10.1039/c7ra12716b (PMC9077778; doi:10.1039/c7ra12716b)
Supplement: RA-008-C7RA12716B-s002 [file RA-008-C7RA12716B-s002.cif]

# Electronic Supplementary Material (ESI) for RSC Advances.
# This journal is © The Royal Society of Chemistry 2018

####################################################################### 
# 
# This file contains crystal structure data downloaded from the 
# Cambridge Structural Database (CSD) hosted by the Cambridge 
# Crystallographic Data Centre (CCDC).
# 
# Full information about CCDC data access policies and citation 
# guidelines are available at http://www.ccdc.cam.ac.uk/access/V1 
# 
# Audit and citation data items may have been added by the CCDC. 
# Please retain this information to preserve the provenance of 
# this file and to allow appropriate attribution of the data. 
# 
#######################################################################

data_pym_zhy_006
_database_code_depnum_ccdc_archive 'CCDC 1534893'
_audit_update_record             
;
2017-02-27 deposited with the CCDC.
2018-01-22 downloaded from the CCDC.
;
_audit_creation_date             2016-11-01
_audit_creation_method           
;
Olex2 1.2
(compiled 2016.09.09 svn.r3337 for OlexSys, GUI svn.r5227)
;
_chemical_name_common            ?
_chemical_name_systematic        ?
_chemical_formula_moiety         'C27 H19 N O, C H4 O'
_chemical_formula_sum            'C28 H23 N O2'
_chemical_formula_weight         405.47
_chemical_melting_point          ?
loop_
_atom_type_symbol
_atom_type_description
_atom_type_scat_dispersion_real
_atom_type_scat_dispersion_imag
_atom_type_scat_source
C C 0.0033 0.0016 'International Tables Vol C Tables 4.2.6.8 and 6.1.1.4'
H H 0.0000 0.0000 'International Tables Vol C Tables 4.2.6.8 and 6.1.1.4'
N N 0.0061 0.0033 'International Tables Vol C Tables 4.2.6.8 and 6.1.1.4'
O O 0.0106 0.0060 'International Tables Vol C Tables 4.2.6.8 and 6.1.1.4'

_shelx_space_group_comment       
;
The symmetry employed for this shelxl refinement is uniquely defined
by the following loop, which should always be used as a source of
symmetry information in preference to the above space-group names.
They are only intended as comments.
;
_space_group_crystal_system      monoclinic
_space_group_IT_number           14
_space_group_name_H-M_alt        'P 1 21/c 1'
_space_group_name_Hall           '-P 2ybc'
loop_
_space_group_symop_operation_xyz
'x, y, z'
'-x, y+1/2, -z+1/2'
'-x, -y, -z'
'x, -y-1/2, z-1/2'

_cell_length_a                   10.426(2)
_cell_length_b                   12.933(3)
_cell_length_c                   16.851(4)
_cell_angle_alpha                90
_cell_angle_beta                 100.581(3)
_cell_angle_gamma                90
_cell_volume                     2233.6(8)
_cell_formula_units_Z            4
_cell_measurement_reflns_used    9591
_cell_measurement_temperature    296(2)
_cell_measurement_theta_max      26.37
_cell_measurement_theta_min      2.46
_shelx_estimated_absorpt_T_max   0.995
_shelx_estimated_absorpt_T_min   0.975
_exptl_absorpt_coefficient_mu    0.075
_exptl_absorpt_correction_T_max  ?
_exptl_absorpt_correction_T_min  ?
_exptl_absorpt_correction_type   none
_exptl_absorpt_process_details   ?
_exptl_absorpt_special_details   ?
_exptl_crystal_colour            'light yellow'
_exptl_crystal_density_diffrn    1.206
_exptl_crystal_density_meas      .
_exptl_crystal_density_method    ?
_exptl_crystal_description       block
_exptl_crystal_F_000             856
_exptl_crystal_size_max          0.34
_exptl_crystal_size_mid          0.18
_exptl_crystal_size_min          0.07
_exptl_transmission_factor_max   ?
_exptl_transmission_factor_min   ?
_diffrn_reflns_av_R_equivalents  0.0299
_diffrn_reflns_av_unetI/netI     0.0190
_diffrn_reflns_Laue_measured_fraction_full 0.999
_diffrn_reflns_Laue_measured_fraction_max 0.999
_diffrn_reflns_limit_h_max       12
_diffrn_reflns_limit_h_min       -12
_diffrn_reflns_limit_k_max       15
_diffrn_reflns_limit_k_min       -15
_diffrn_reflns_limit_l_max       20
_diffrn_reflns_limit_l_min       -20
_diffrn_reflns_number            24211
_diffrn_reflns_point_group_measured_fraction_full 0.999
_diffrn_reflns_point_group_measured_fraction_max 0.999
_diffrn_reflns_theta_full        25.242
_diffrn_reflns_theta_max         25.348
_diffrn_reflns_theta_min         1.987
_diffrn_ambient_temperature      296.15
_diffrn_detector_area_resol_mean ?
_diffrn_measured_fraction_theta_full 0.999
_diffrn_measured_fraction_theta_max 0.999
_diffrn_measurement_device_type  'Bruker APEX-II CCD'
_diffrn_measurement_method       '\f and \w scans'
_diffrn_radiation_monochromator  graphite
_diffrn_radiation_type           MoK\a
_diffrn_radiation_wavelength     0.71073
_diffrn_source                   ?
_diffrn_source_current           30.0
_diffrn_source_power             1.5
_diffrn_source_voltage           50.0
_diffrn_standards_number         0
_reflns_Friedel_coverage         0.000
_reflns_Friedel_fraction_full    .
_reflns_Friedel_fraction_max     .
_reflns_number_gt                3346
_reflns_number_total             4091
_reflns_special_details          
;
 Reflections were merged by SHELXL according to the crystal
 class for the calculation of statistics and refinement.
 
 _reflns_Friedel_fraction is defined as the number of unique
 Friedel pairs measured divided by the number that would be
 possible theoretically, ignoring centric projections and
 systematic absences.
;
_reflns_threshold_expression     'I > 2\s(I)'
_computing_cell_refinement       'SAINT v8.27A (Bruker, 2012)'
_computing_data_collection       ?
_computing_data_reduction        'SAINT v8.27A (Bruker, 2012)'
_computing_molecular_graphics    'Olex2 (Dolomanov et al., 2009)'
_computing_publication_material  'Olex2 (Dolomanov et al., 2009)'
_computing_structure_refinement  'XL (Sheldrick, 2008)'
_computing_structure_solution    'XS (Sheldrick, 2008)'
_refine_diff_density_max         0.150
_refine_diff_density_min         -0.165
_refine_diff_density_rms         0.038
_refine_ls_extinction_coef       .
_refine_ls_extinction_method     none
_refine_ls_goodness_of_fit_ref   1.045
_refine_ls_hydrogen_treatment    constr
_refine_ls_matrix_type           full
_refine_ls_number_parameters     283
_refine_ls_number_reflns         4091
_refine_ls_number_restraints     0
_refine_ls_R_factor_all          0.0473
_refine_ls_R_factor_gt           0.0367
_refine_ls_restrained_S_all      1.045
_refine_ls_shift/su_max          0.000
_refine_ls_shift/su_mean         0.000
_refine_ls_structure_factor_coef Fsqd
_refine_ls_weighting_details     
'w=1/[\s^2^(Fo^2^)+(0.0511P)^2^+0.4954P] where P=(Fo^2^+2Fc^2^)/3'
_refine_ls_weighting_scheme      calc
_refine_ls_wR_factor_gt          0.0983
_refine_ls_wR_factor_ref         0.1073
_refine_special_details          ?
_olex2_refinement_description    
;
1. Fixed Uiso
 At 1.2 times of:
  All C(H) groups
 At 1.5 times of:
  All C(H,H,H) groups, All O(H) groups
2.a Aromatic/amide H refined with riding coordinates:
 C2(H2), C3(H3), C4(H4), C5(H5), C7(H7), C8(H8), C13(H13), C14(H14), C15(H15),
 C16(H16), C17(H17), C18(H18), C20(H20), C23(H23), C24(H24), C25(H25), C26(H26),
  C27(H27)
2.b Idealised Me refined as rotating group:
 C28(H28A,H28B,H28C)
2.c Idealised tetrahedral OH refined as rotating group:
 O1(H1), O2(H2A)
;
_atom_sites_solution_hydrogens   geom
_atom_sites_solution_primary     direct
_atom_sites_solution_secondary   ?
loop_
_atom_site_label
_atom_site_type_symbol
_atom_site_fract_x
_atom_site_fract_y
_atom_site_fract_z
_atom_site_U_iso_or_equiv
_atom_site_adp_type
_atom_site_occupancy
_atom_site_site_symmetry_order
_atom_site_calc_flag
_atom_site_refinement_flags_posn
_atom_site_refinement_flags_adp
_atom_site_refinement_flags_occupancy
_atom_site_disorder_assembly
_atom_site_disorder_group
O1 O 0.26014(9) 0.53997(8) 0.23191(7) 0.0531(3) Uani 1 1 d . . . . .
H1 H 0.2714 0.4828 0.2531 0.080 Uiso 1 1 calc GR . . . .
O2 O 0.29374(13) 0.34464(9) 0.28261(8) 0.0688(3) Uani 1 1 d . . . . .
H2A H 0.2852 0.3095 0.3218 0.103 Uiso 1 1 calc GR . . . .
N1 N 0.74016(10) 0.72417(8) 0.08350(6) 0.0378(3) Uani 1 1 d . . . . .
C1 C 0.84204(12) 0.74027(10) 0.04334(8) 0.0393(3) Uani 1 1 d . . . . .
C2 C 0.90963(14) 0.83515(12) 0.05389(10) 0.0530(4) Uani 1 1 d . . . . .
H2 H 0.8827 0.8866 0.0857 0.064 Uiso 1 1 calc R . . . .
C3 C 1.01440(17) 0.85159(14) 0.01752(12) 0.0681(5) Uani 1 1 d . . . . .
H3 H 1.0589 0.9142 0.0253 0.082 Uiso 1 1 calc R . . . .
C4 C 1.05606(17) 0.77574(15) -0.03139(11) 0.0689(5) Uani 1 1 d . . . . .
H4 H 1.1281 0.7880 -0.0554 0.083 Uiso 1 1 calc R . . . .
C5 C 0.99157(16) 0.68438(14) -0.04390(10) 0.0594(4) Uani 1 1 d . . . . .
H5 H 1.0191 0.6347 -0.0770 0.071 Uiso 1 1 calc R . . . .
C6 C 0.88275(13) 0.66396(11) -0.00698(8) 0.0446(3) Uani 1 1 d . . . . .
C7 C 0.81091(15) 0.57128(12) -0.01773(9) 0.0506(4) Uani 1 1 d . . . . .
H7 H 0.8332 0.5199 -0.0513 0.061 Uiso 1 1 calc R . . . .
C8 C 0.70918(14) 0.55708(11) 0.02100(8) 0.0475(3) Uani 1 1 d . . . . .
H8 H 0.6607 0.4963 0.0136 0.057 Uiso 1 1 calc R . . . .
C9 C 0.67729(12) 0.63534(10) 0.07272(7) 0.0379(3) Uani 1 1 d . . . . .
C10 C 0.56971(12) 0.61623(10) 0.11870(7) 0.0367(3) Uani 1 1 d . . . . .
C11 C 0.45348(12) 0.67465(10) 0.10512(7) 0.0371(3) Uani 1 1 d . . . . .
C12 C 0.43009(12) 0.76559(10) 0.04962(8) 0.0408(3) Uani 1 1 d . . . . .
C13 C 0.45424(15) 0.76370(12) -0.02881(9) 0.0515(4) Uani 1 1 d . . . . .
H13 H 0.4915 0.7054 -0.0475 0.062 Uiso 1 1 calc R . . . .
C14 C 0.42316(17) 0.84813(14) -0.07927(10) 0.0621(4) Uani 1 1 d . . . . .
H14 H 0.4391 0.8457 -0.1318 0.075 Uiso 1 1 calc R . . . .
C15 C 0.36923(16) 0.93519(13) -0.05265(11) 0.0628(5) Uani 1 1 d . . . . .
H15 H 0.3488 0.9916 -0.0869 0.075 Uiso 1 1 calc R . . . .
C16 C 0.34558(15) 0.93884(12) 0.02463(11) 0.0582(4) Uani 1 1 d . . . . .
H16 H 0.3096 0.9980 0.0430 0.070 Uiso 1 1 calc R . . . .
C17 C 0.37515(14) 0.85476(11) 0.07543(9) 0.0485(3) Uani 1 1 d . . . . .
H17 H 0.3581 0.8578 0.1276 0.058 Uiso 1 1 calc R . . . .
C18 C 0.35225(12) 0.64701(10) 0.14470(8) 0.0403(3) Uani 1 1 d . . . . .
H18 H 0.2749 0.6846 0.1352 0.048 Uiso 1 1 calc R . . . .
C19 C 0.36496(12) 0.56470(10) 0.19783(8) 0.0397(3) Uani 1 1 d . . . . .
C20 C 0.48176(12) 0.51130(11) 0.21497(8) 0.0408(3) Uani 1 1 d . . . . .
H20 H 0.4919 0.4586 0.2532 0.049 Uiso 1 1 calc R . . . .
C21 C 0.58438(12) 0.53538(10) 0.17572(8) 0.0380(3) Uani 1 1 d . . . . .
C22 C 0.70842(12) 0.47560(11) 0.19862(8) 0.0414(3) Uani 1 1 d . . . . .
C23 C 0.82951(14) 0.52374(13) 0.21756(9) 0.0542(4) Uani 1 1 d . . . . .
H23 H 0.8349 0.5954 0.2151 0.065 Uiso 1 1 calc R . . . .
C24 C 0.94230(15) 0.46583(16) 0.24004(11) 0.0670(5) Uani 1 1 d . . . . .
H24 H 1.0226 0.4990 0.2528 0.080 Uiso 1 1 calc R . . . .
C25 C 0.93618(16) 0.35972(16) 0.24361(10) 0.0668(5) Uani 1 1 d . . . . .
H25 H 1.0122 0.3212 0.2583 0.080 Uiso 1 1 calc R . . . .
C26 C 0.81785(16) 0.31106(14) 0.22553(10) 0.0597(4) Uani 1 1 d . . . . .
H26 H 0.8133 0.2393 0.2279 0.072 Uiso 1 1 calc R . . . .
C27 C 0.70506(14) 0.36863(12) 0.20378(9) 0.0486(3) Uani 1 1 d . . . . .
H27 H 0.6251 0.3348 0.1923 0.058 Uiso 1 1 calc R . . . .
C28 C 0.3081(2) 0.27951(15) 0.21817(11) 0.0750(5) Uani 1 1 d . . . . .
H28A H 0.3231 0.3206 0.1733 0.113 Uiso 1 1 calc GR . . . .
H28B H 0.2302 0.2393 0.2024 0.113 Uiso 1 1 calc GR . . . .
H28C H 0.3809 0.2341 0.2347 0.113 Uiso 1 1 calc GR . . . .

loop_
_atom_site_aniso_label
_atom_site_aniso_U_11
_atom_site_aniso_U_22
_atom_site_aniso_U_33
_atom_site_aniso_U_23
_atom_site_aniso_U_13
_atom_site_aniso_U_12
O1 0.0399(5) 0.0585(6) 0.0660(7) 0.0159(5) 0.0237(5) 0.0019(5)
O2 0.0807(8) 0.0618(7) 0.0702(8) 0.0270(6) 0.0306(6) 0.0083(6)
N1 0.0357(6) 0.0417(6) 0.0371(6) -0.0019(5) 0.0094(4) -0.0044(5)
C1 0.0343(6) 0.0470(8) 0.0369(7) 0.0019(6) 0.0076(5) -0.0039(5)
C2 0.0477(8) 0.0485(8) 0.0650(10) -0.0012(7) 0.0164(7) -0.0088(7)
C3 0.0541(10) 0.0659(11) 0.0887(13) 0.0050(9) 0.0248(9) -0.0197(8)
C4 0.0525(10) 0.0871(13) 0.0749(11) 0.0040(10) 0.0323(8) -0.0128(9)
C5 0.0528(9) 0.0768(11) 0.0543(9) -0.0044(8) 0.0252(7) -0.0026(8)
C6 0.0424(7) 0.0560(9) 0.0369(7) -0.0012(6) 0.0111(6) -0.0023(6)
C7 0.0554(9) 0.0550(9) 0.0444(8) -0.0134(7) 0.0174(7) -0.0034(7)
C8 0.0525(8) 0.0463(8) 0.0463(8) -0.0111(6) 0.0159(6) -0.0120(6)
C9 0.0366(7) 0.0425(7) 0.0347(7) -0.0018(5) 0.0065(5) -0.0062(5)
C10 0.0353(6) 0.0406(7) 0.0342(6) -0.0045(5) 0.0068(5) -0.0080(5)
C11 0.0368(7) 0.0398(7) 0.0339(6) -0.0037(5) 0.0045(5) -0.0072(5)
C12 0.0347(7) 0.0451(8) 0.0412(7) 0.0021(6) 0.0033(5) -0.0084(5)
C13 0.0562(9) 0.0560(9) 0.0418(8) 0.0043(7) 0.0077(6) -0.0040(7)
C14 0.0689(11) 0.0699(11) 0.0461(9) 0.0138(8) 0.0068(8) -0.0099(9)
C15 0.0611(10) 0.0551(10) 0.0675(11) 0.0213(8) -0.0004(8) -0.0105(8)
C16 0.0515(9) 0.0446(8) 0.0761(11) 0.0059(8) 0.0055(8) -0.0047(7)
C17 0.0447(8) 0.0482(8) 0.0521(8) 0.0003(7) 0.0075(6) -0.0068(6)
C18 0.0341(6) 0.0440(7) 0.0425(7) -0.0007(6) 0.0065(5) -0.0020(5)
C19 0.0343(6) 0.0456(7) 0.0408(7) -0.0004(6) 0.0110(5) -0.0062(6)
C20 0.0376(7) 0.0453(7) 0.0397(7) 0.0059(6) 0.0073(5) -0.0041(6)
C21 0.0326(6) 0.0437(7) 0.0375(7) -0.0029(5) 0.0059(5) -0.0063(5)
C22 0.0361(7) 0.0527(8) 0.0366(7) 0.0003(6) 0.0095(5) -0.0009(6)
C23 0.0379(7) 0.0645(10) 0.0596(9) 0.0013(7) 0.0073(7) -0.0043(7)
C24 0.0334(8) 0.0968(14) 0.0698(11) 0.0009(10) 0.0065(7) -0.0007(8)
C25 0.0508(10) 0.0898(14) 0.0616(10) 0.0087(9) 0.0153(8) 0.0245(9)
C26 0.0615(10) 0.0635(10) 0.0578(9) 0.0058(8) 0.0204(8) 0.0159(8)
C27 0.0457(8) 0.0539(9) 0.0477(8) 0.0011(7) 0.0122(6) 0.0001(6)
C28 0.0881(13) 0.0755(12) 0.0595(10) 0.0169(9) 0.0085(9) -0.0105(10)

_geom_special_details            
;
 All esds (except the esd in the dihedral angle between two l.s. planes)
 are estimated using the full covariance matrix.  The cell esds are taken
 into account individually in the estimation of esds in distances, angles
 and torsion angles; correlations between esds in cell parameters are only
 used when they are defined by crystal symmetry.  An approximate (isotropic)
 treatment of cell esds is used for estimating esds involving l.s. planes.
;
loop_
_geom_bond_atom_site_label_1
_geom_bond_atom_site_label_2
_geom_bond_distance
_geom_bond_site_symmetry_2
_geom_bond_publ_flag
O1 H1 0.8200 . ?
O1 C19 1.3627(15) . ?
O2 H2A 0.8200 . ?
O2 C28 1.404(2) . ?
N1 C1 1.3762(16) . ?
N1 C9 1.3186(16) . ?
C1 C2 1.4099(19) . ?
C1 C6 1.4160(19) . ?
C2 H2 0.9300 . ?
C2 C3 1.364(2) . ?
C3 H3 0.9300 . ?
C3 C4 1.401(3) . ?
C4 H4 0.9300 . ?
C4 C5 1.357(2) . ?
C5 H5 0.9300 . ?
C5 C6 1.415(2) . ?
C6 C7 1.408(2) . ?
C7 H7 0.9300 . ?
C7 C8 1.356(2) . ?
C8 H8 0.9300 . ?
C8 C9 1.4145(19) . ?
C9 C10 1.4962(17) . ?
C10 C11 1.4107(18) . ?
C10 C21 1.4093(18) . ?
C11 C12 1.4947(18) . ?
C11 C18 1.3946(18) . ?
C12 C13 1.390(2) . ?
C12 C17 1.392(2) . ?
C13 H13 0.9300 . ?
C13 C14 1.385(2) . ?
C14 H14 0.9300 . ?
C14 C15 1.370(3) . ?
C15 H15 0.9300 . ?
C15 C16 1.370(3) . ?
C16 H16 0.9300 . ?
C16 C17 1.383(2) . ?
C17 H17 0.9300 . ?
C18 H18 0.9300 . ?
C18 C19 1.3816(19) . ?
C19 C20 1.3835(19) . ?
C20 H20 0.9300 . ?
C20 C21 1.3925(18) . ?
C21 C22 1.4953(18) . ?
C22 C23 1.3912(19) . ?
C22 C27 1.387(2) . ?
C23 H23 0.9300 . ?
C23 C24 1.387(2) . ?
C24 H24 0.9300 . ?
C24 C25 1.376(3) . ?
C25 H25 0.9300 . ?
C25 C26 1.369(3) . ?
C26 H26 0.9300 . ?
C26 C27 1.383(2) . ?
C27 H27 0.9300 . ?
C28 H28A 0.9600 . ?
C28 H28B 0.9600 . ?
C28 H28C 0.9600 . ?

loop_
_geom_angle_atom_site_label_1
_geom_angle_atom_site_label_2
_geom_angle_atom_site_label_3
_geom_angle
_geom_angle_site_symmetry_1
_geom_angle_site_symmetry_3
_geom_angle_publ_flag
C19 O1 H1 109.5 . . ?
C28 O2 H2A 109.5 . . ?
C9 N1 C1 118.24(11) . . ?
N1 C1 C2 118.86(12) . . ?
N1 C1 C6 122.16(12) . . ?
C2 C1 C6 118.96(12) . . ?
C1 C2 H2 119.9 . . ?
C3 C2 C1 120.14(15) . . ?
C3 C2 H2 119.9 . . ?
C2 C3 H3 119.5 . . ?
C2 C3 C4 121.05(16) . . ?
C4 C3 H3 119.5 . . ?
C3 C4 H4 119.9 . . ?
C5 C4 C3 120.20(15) . . ?
C5 C4 H4 119.9 . . ?
C4 C5 H5 119.7 . . ?
C4 C5 C6 120.57(15) . . ?
C6 C5 H5 119.7 . . ?
C5 C6 C1 119.06(13) . . ?
C7 C6 C1 117.37(12) . . ?
C7 C6 C5 123.57(14) . . ?
C6 C7 H7 120.1 . . ?
C8 C7 C6 119.88(13) . . ?
C8 C7 H7 120.1 . . ?
C7 C8 H8 120.2 . . ?
C7 C8 C9 119.52(13) . . ?
C9 C8 H8 120.2 . . ?
N1 C9 C8 122.76(12) . . ?
N1 C9 C10 118.26(11) . . ?
C8 C9 C10 118.96(11) . . ?
C11 C10 C9 122.07(11) . . ?
C21 C10 C9 118.55(11) . . ?
C21 C10 C11 119.37(11) . . ?
C10 C11 C12 124.03(11) . . ?
C18 C11 C10 119.22(12) . . ?
C18 C11 C12 116.75(12) . . ?
C13 C12 C11 122.95(13) . . ?
C13 C12 C17 117.92(13) . . ?
C17 C12 C11 119.05(12) . . ?
C12 C13 H13 119.8 . . ?
C14 C13 C12 120.46(15) . . ?
C14 C13 H13 119.8 . . ?
C13 C14 H14 119.7 . . ?
C15 C14 C13 120.70(16) . . ?
C15 C14 H14 119.7 . . ?
C14 C15 H15 120.1 . . ?
C14 C15 C16 119.72(15) . . ?
C16 C15 H15 120.1 . . ?
C15 C16 H16 119.9 . . ?
C15 C16 C17 120.17(16) . . ?
C17 C16 H16 119.9 . . ?
C12 C17 H17 119.5 . . ?
C16 C17 C12 121.04(15) . . ?
C16 C17 H17 119.5 . . ?
C11 C18 H18 119.5 . . ?
C19 C18 C11 121.09(12) . . ?
C19 C18 H18 119.5 . . ?
O1 C19 C18 117.71(12) . . ?
O1 C19 C20 122.55(12) . . ?
C18 C19 C20 119.73(12) . . ?
C19 C20 H20 119.6 . . ?
C19 C20 C21 120.85(12) . . ?
C21 C20 H20 119.6 . . ?
C10 C21 C22 122.68(11) . . ?
C20 C21 C10 119.55(12) . . ?
C20 C21 C22 117.73(12) . . ?
C23 C22 C21 122.23(13) . . ?
C27 C22 C21 120.09(12) . . ?
C27 C22 C23 117.66(13) . . ?
C22 C23 H23 119.7 . . ?
C24 C23 C22 120.61(16) . . ?
C24 C23 H23 119.7 . . ?
C23 C24 H24 119.8 . . ?
C25 C24 C23 120.45(16) . . ?
C25 C24 H24 119.8 . . ?
C24 C25 H25 120.1 . . ?
C26 C25 C24 119.75(15) . . ?
C26 C25 H25 120.1 . . ?
C25 C26 H26 120.0 . . ?
C25 C26 C27 119.95(17) . . ?
C27 C26 H26 120.0 . . ?
C22 C27 H27 119.2 . . ?
C26 C27 C22 121.56(15) . . ?
C26 C27 H27 119.2 . . ?
O2 C28 H28A 109.5 . . ?
O2 C28 H28B 109.5 . . ?
O2 C28 H28C 109.5 . . ?
H28A C28 H28B 109.5 . . ?
H28A C28 H28C 109.5 . . ?
H28B C28 H28C 109.5 . . ?

loop_
_geom_torsion_atom_site_label_1
_geom_torsion_atom_site_label_2
_geom_torsion_atom_site_label_3
_geom_torsion_atom_site_label_4
_geom_torsion
_geom_torsion_site_symmetry_1
_geom_torsion_site_symmetry_2
_geom_torsion_site_symmetry_3
_geom_torsion_site_symmetry_4
_geom_torsion_publ_flag
O1 C19 C20 C21 176.58(12) . . . . ?
N1 C1 C2 C3 177.27(15) . . . . ?
N1 C1 C6 C5 -177.54(13) . . . . ?
N1 C1 C6 C7 2.8(2) . . . . ?
N1 C9 C10 C11 65.87(16) . . . . ?
N1 C9 C10 C21 -115.85(14) . . . . ?
C1 N1 C9 C8 -0.86(19) . . . . ?
C1 N1 C9 C10 177.79(11) . . . . ?
C1 C2 C3 C4 0.7(3) . . . . ?
C1 C6 C7 C8 -1.5(2) . . . . ?
C2 C1 C6 C5 1.2(2) . . . . ?
C2 C1 C6 C7 -178.41(13) . . . . ?
C2 C3 C4 C5 0.5(3) . . . . ?
C3 C4 C5 C6 -0.8(3) . . . . ?
C4 C5 C6 C1 0.0(2) . . . . ?
C4 C5 C6 C7 179.57(16) . . . . ?
C5 C6 C7 C8 178.84(15) . . . . ?
C6 C1 C2 C3 -1.5(2) . . . . ?
C6 C7 C8 C9 -0.8(2) . . . . ?
C7 C8 C9 N1 2.1(2) . . . . ?
C7 C8 C9 C10 -176.55(13) . . . . ?
C8 C9 C10 C11 -115.43(14) . . . . ?
C8 C9 C10 C21 62.86(16) . . . . ?
C9 N1 C1 C2 179.60(12) . . . . ?
C9 N1 C1 C6 -1.63(19) . . . . ?
C9 C10 C11 C12 -5.21(18) . . . . ?
C9 C10 C11 C18 174.28(11) . . . . ?
C9 C10 C21 C20 -175.36(11) . . . . ?
C9 C10 C21 C22 6.85(18) . . . . ?
C10 C11 C12 C13 48.63(19) . . . . ?
C10 C11 C12 C17 -134.92(13) . . . . ?
C10 C11 C18 C19 1.12(19) . . . . ?
C10 C21 C22 C23 47.25(19) . . . . ?
C10 C21 C22 C27 -134.60(14) . . . . ?
C11 C10 C21 C20 2.97(18) . . . . ?
C11 C10 C21 C22 -174.81(12) . . . . ?
C11 C12 C13 C14 175.97(13) . . . . ?
C11 C12 C17 C16 -176.65(12) . . . . ?
C11 C18 C19 O1 -177.61(12) . . . . ?
C11 C18 C19 C20 2.8(2) . . . . ?
C12 C11 C18 C19 -179.36(12) . . . . ?
C12 C13 C14 C15 0.6(2) . . . . ?
C13 C12 C17 C16 0.0(2) . . . . ?
C13 C14 C15 C16 -0.1(3) . . . . ?
C14 C15 C16 C17 -0.5(2) . . . . ?
C15 C16 C17 C12 0.5(2) . . . . ?
C17 C12 C13 C14 -0.5(2) . . . . ?
C18 C11 C12 C13 -130.87(14) . . . . ?
C18 C11 C12 C17 45.58(17) . . . . ?
C18 C19 C20 C21 -3.9(2) . . . . ?
C19 C20 C21 C10 0.97(19) . . . . ?
C19 C20 C21 C22 178.86(12) . . . . ?
C20 C21 C22 C23 -130.57(14) . . . . ?
C20 C21 C22 C27 47.58(18) . . . . ?
C21 C10 C11 C12 176.52(12) . . . . ?
C21 C10 C11 C18 -3.99(18) . . . . ?
C21 C22 C23 C24 178.76(14) . . . . ?
C21 C22 C27 C26 -179.38(13) . . . . ?
C22 C23 C24 C25 0.3(3) . . . . ?
C23 C22 C27 C26 -1.1(2) . . . . ?
C23 C24 C25 C26 -0.6(3) . . . . ?
C24 C25 C26 C27 0.0(3) . . . . ?
C25 C26 C27 C22 0.9(2) . . . . ?
C27 C22 C23 C24 0.6(2) . . . . ?

_shelx_SHELXL_version_number     2014/7

_iucr_refine_instructions_details 
;

    pym_zhy_006.res created by SHELXL-2014/7

TITL PYM_ZHY_006 in P21/c #14
REM reset to P21/c #14
CELL 0.71073 10.4262 12.9335 16.8507 90 100.581 90
ZERR 4 0.0022 0.0028 0.0036 0 0.003 0
LATT 1
SYMM -X,0.5+Y,0.5-Z
SFAC C H N O
UNIT 112 92 4 8
 
L.S. 50
PLAN  20
SIZE 0.34 0.18 0.07
TEMP 23
BOND $H
HTAB 2
CONF
MORE -1
fmap 2
acta
SHEL 999 0.83
OMIT -3 0 6
OMIT -1 5 1
OMIT 4 7 0
REM <olex2.extras>
REM <HklSrc "%.\\PYM_ZHY_006.hkl">
REM </olex2.extras>
 
WGHT    0.051100    0.495400
FVAR       0.15932
O1    4    0.260138    0.539968    0.231912    11.00000    0.03990    0.05854 =
         0.06603    0.01591    0.02373    0.00188
AFIX 147
H1    2    0.271366    0.482782    0.253061    11.00000   -1.50000
AFIX   0
 
O2    4    0.293737    0.344638    0.282607    11.00000    0.08066    0.06176 =
         0.07024    0.02702    0.03058    0.00827
AFIX 147
H2A   2    0.285163    0.309502    0.321802    11.00000   -1.50000
AFIX   0
 
N1    3    0.740163    0.724166    0.083503    11.00000    0.03572    0.04166 =
         0.03713   -0.00195    0.00935   -0.00435
C1    1    0.842044    0.740268    0.043337    11.00000    0.03426    0.04703 =
         0.03688    0.00193    0.00761   -0.00388
C2    1    0.909626    0.835146    0.053888    11.00000    0.04771    0.04854 =
         0.06503   -0.00116    0.01642   -0.00875
AFIX  43
H2    2    0.882701    0.886621    0.085712    11.00000   -1.20000
AFIX   0
C3    1    1.014399    0.851589    0.017519    11.00000    0.05412    0.06595 =
         0.08873    0.00495    0.02479   -0.01973
AFIX  43
H3    2    1.058887    0.914159    0.025318    11.00000   -1.20000
AFIX   0
C4    1    1.056062    0.775745   -0.031387    11.00000    0.05248    0.08712 =
         0.07488    0.00402    0.03233   -0.01278
AFIX  43
H4    2    1.128149    0.788046   -0.055360    11.00000   -1.20000
AFIX   0
C5    1    0.991575    0.684381   -0.043897    11.00000    0.05282    0.07682 =
         0.05435   -0.00439    0.02519   -0.00258
AFIX  43
H5    2    1.019112    0.634741   -0.077016    11.00000   -1.20000
AFIX   0
C6    1    0.882753    0.663965   -0.006977    11.00000    0.04239    0.05603 =
         0.03689   -0.00118    0.01113   -0.00226
C7    1    0.810905    0.571276   -0.017729    11.00000    0.05542    0.05498 =
         0.04442   -0.01343    0.01741   -0.00336
AFIX  43
H7    2    0.833162    0.519864   -0.051333    11.00000   -1.20000
AFIX   0
C8    1    0.709181    0.557083    0.021000    11.00000    0.05249    0.04635 =
         0.04627   -0.01114    0.01588   -0.01197
AFIX  43
H8    2    0.660728    0.496336    0.013612    11.00000   -1.20000
AFIX   0
C9    1    0.677293    0.635338    0.072718    11.00000    0.03661    0.04250 =
         0.03470   -0.00177    0.00651   -0.00617
C10   1    0.569714    0.616228    0.118700    11.00000    0.03527    0.04064 =
         0.03424   -0.00454    0.00678   -0.00804
C11   1    0.453478    0.674646    0.105123    11.00000    0.03683    0.03977 =
         0.03386   -0.00374    0.00455   -0.00719
C12   1    0.430086    0.765591    0.049615    11.00000    0.03471    0.04511 =
         0.04120    0.00209    0.00332   -0.00837
C13   1    0.454238    0.763705   -0.028809    11.00000    0.05622    0.05597 =
         0.04175    0.00426    0.00775   -0.00398
AFIX  43
H13   2    0.491515    0.705364   -0.047526    11.00000   -1.20000
AFIX   0
C14   1    0.423162    0.848127   -0.079271    11.00000    0.06893    0.06993 =
         0.04613    0.01377    0.00679   -0.00988
AFIX  43
H14   2    0.439070    0.845692   -0.131767    11.00000   -1.20000
AFIX   0
C15   1    0.369226    0.935191   -0.052653    11.00000    0.06106    0.05514 =
         0.06749    0.02132   -0.00043   -0.01054
AFIX  43
H15   2    0.348761    0.991556   -0.086907    11.00000   -1.20000
AFIX   0
C16   1    0.345582    0.938840    0.024634    11.00000    0.05154    0.04458 =
         0.07606    0.00593    0.00549   -0.00469
AFIX  43
H16   2    0.309556    0.998000    0.042993    11.00000   -1.20000
AFIX   0
C17   1    0.375155    0.854763    0.075429    11.00000    0.04473    0.04818 =
         0.05209    0.00034    0.00746   -0.00676
AFIX  43
H17   2    0.358081    0.857839    0.127642    11.00000   -1.20000
AFIX   0
C18   1    0.352254    0.647009    0.144698    11.00000    0.03415    0.04396 =
         0.04254   -0.00070    0.00652   -0.00198
AFIX  43
H18   2    0.274913    0.684604    0.135165    11.00000   -1.20000
AFIX   0
C19   1    0.364961    0.564702    0.197833    11.00000    0.03430    0.04559 =
         0.04077   -0.00036    0.01099   -0.00620
C20   1    0.481757    0.511299    0.214972    11.00000    0.03758    0.04533 =
         0.03971    0.00594    0.00731   -0.00411
AFIX  43
H20   2    0.491861    0.458644    0.253199    11.00000   -1.20000
AFIX   0
C21   1    0.584376    0.535378    0.175719    11.00000    0.03264    0.04370 =
         0.03747   -0.00292    0.00593   -0.00627
C22   1    0.708417    0.475597    0.198616    11.00000    0.03608    0.05271 =
         0.03663    0.00032    0.00955   -0.00093
C23   1    0.829509    0.523736    0.217562    11.00000    0.03795    0.06449 =
         0.05961    0.00126    0.00726   -0.00434
AFIX  43
H23   2    0.834876    0.595407    0.215133    11.00000   -1.20000
AFIX   0
C24   1    0.942301    0.465830    0.240039    11.00000    0.03340    0.09676 =
         0.06978    0.00095    0.00650   -0.00074
AFIX  43
H24   2    1.022616    0.498962    0.252783    11.00000   -1.20000
AFIX   0
C25   1    0.936178    0.359721    0.243609    11.00000    0.05085    0.08981 =
         0.06159    0.00872    0.01535    0.02452
AFIX  43
H25   2    1.012162    0.321203    0.258253    11.00000   -1.20000
AFIX   0
C26   1    0.817854    0.311059    0.225532    11.00000    0.06149    0.06350 =
         0.05779    0.00577    0.02043    0.01594
AFIX  43
H26   2    0.813282    0.239340    0.227870    11.00000   -1.20000
AFIX   0
C27   1    0.705057    0.368629    0.203777    11.00000    0.04567    0.05389 =
         0.04773    0.00106    0.01224    0.00014
AFIX  43
H27   2    0.625071    0.334810    0.192341    11.00000   -1.20000
AFIX   0
 
C28   1    0.308105    0.279507    0.218172    11.00000    0.08808    0.07549 =
         0.05949    0.01693    0.00845   -0.01053
AFIX 137
H28A  2    0.323057    0.320559    0.173286    11.00000   -1.50000
H28B  2    0.230159    0.239334    0.202430    11.00000   -1.50000
H28C  2    0.380924    0.234087    0.234736    11.00000   -1.50000
AFIX   0
HKLF 4
 
REM  PYM_ZHY_006 in P21/c #14
REM R1 =  0.0367 for    3346 Fo > 4sig(Fo)  and  0.0473 for all    4091 data
REM    283 parameters refined using      0 restraints
 
END  
     
WGHT      0.0494      0.4709 

REM Instructions for potential hydrogen bonds
HTAB O1 O2
EQIV $1 -x+1, y-1/2, -z+1/2
HTAB O2 N1_$1
HTAB C20 O2

REM Highest difference peak  0.150,  deepest hole -0.165,  1-sigma level  0.038
Q1    1   0.7215  0.7743  0.1117  11.00000  0.05    0.15
Q2    1   0.5158  0.6613  0.1230  11.00000  0.05    0.15
Q3    1   0.4215  0.6894  0.1427  11.00000  0.05    0.12
Q4    1   0.3958  0.6369  0.1057  11.00000  0.05    0.12
Q5    1   0.5924  0.6003  0.1645  11.00000  0.05    0.12
Q6    1   0.3442  0.5812  0.1475  11.00000  0.05    0.12
Q7    1   0.5799  0.5793  0.1496  11.00000  0.05    0.11
Q8    1   0.5672  0.5588  0.1294  11.00000  0.05    0.11
Q9    1   0.3155  0.1983  0.2296  11.00000  0.05    0.11
Q10   1   0.9021  0.7670  0.0713  11.00000  0.05    0.11
Q11   1   0.4472  0.8197  0.0713  11.00000  0.05    0.11
Q12   1   0.6459  0.5044  0.1787  11.00000  0.05    0.11
Q13   1   0.7587  0.5036  0.2354  11.00000  0.05    0.11
Q14   1   0.2118  0.3006  0.1650  11.00000  0.05    0.10
Q15   1   0.4614  0.6623 -0.0570  11.00000  0.05    0.10
Q16   1   0.5209  0.5027  0.1748  11.00000  0.05    0.10
Q17   1   0.6011  0.3151  0.1483  11.00000  0.05    0.09
Q18   1   0.4377  0.7183  0.0761  11.00000  0.05    0.09
Q19   1   0.4160  0.3455  0.4128  11.00000  0.05    0.09
Q20   1   0.3797  1.0230  0.1009  11.00000  0.05    0.09

  REM The information below was added by Olex2.
  REM
  REM R1 = 0.0367 for 3346 Fo > 4sig(Fo) and 0.0473 for all 27144 data
  REM n/a parameters refined using n/a restraints
  REM Highest difference peak 0.15, deepest hole -0.16
  REM Mean Shift 0, Max Shift 0.000.
  
  REM +++ Tabular Listing of Refinement Information +++
  REM R1_all = 0.0473
  REM R1_gt = 0.0367
  REM wR_ref = 0.1073
  REM GOOF = 1.045
  REM Shift_max = 0.000
  REM Shift_mean = 0
  REM Reflections_all = 27144
  REM Reflections_gt = 3346
  REM Parameters = n/a
  REM Hole = -0.16
  REM Peak = 0.15
  REM Flack = n/a
  
  
;
_olex2_submission_special_instructions 'No special instructions were received'
